# Supplementary material for: OncoSplicing: an updated database for clinically relevant alternative splicing in 33 human cancers
Source: Nucleic Acids Res. 2021 Sep 23;50(D1):D1340–7. doi: 10.1093/nar/gkab851 (PMC8728274; doi:10.1093/nar/gkab851)
Supplement: gkab851_Supplemental_Files [file gkab851_supplemental_files.zip]

Archive with 2 entries (2 files):
- Supplementary table 1.xlsx
- Supplementary_table_1_legend.docx
