# Supplementary material for: OncoSplicing: an updated database for clinically relevant alternative splicing in 33 human cancers
Source: Nucleic Acids Res. 2021 Sep 23;50(D1):D1340–7. doi: 10.1093/nar/gkab851 (PMC8728274; doi:10.1093/nar/gkab851)
Supplement: gkab851_Supplemental_Files [file gkab851_supplemental_files.zip › Supplementary table 1.xlsx]

## Sheet: Supplementary table
Supplementary table 1: Statistical results of sample size, detected AS events, survival analyses and differential analysis for each cancer type included in the SpliceSeq and the SplAdder project. The cancer type LAML was excluded in the SplAdder porject. The statistical results of cancer types that lack effective clinical data are assigned a value of "NA".
TCGA cancer	Full name	SpliceSeq tumor samples	SpliceSeq normal samples	SpliceSeq ASEs	SpliceSeq SASEs DFI	SpliceSeq SASEs DSS	SpliceSeq SASEs OS	SpliceSeq SASEs PFI	SpliceSeq DASEs	SplAdder tumor samples	SplAdder normal samples	SplAdder ASEs	SplAdder SASEs DFI	SplAdder SASEs DSS	SplAdder SASEs OS	SplAdder SASEs PFI	SplAdder DASEs	SplAdder GTEx tissues	SplAdder tissue samples
ACC	Adrenocortical Carcinoma	79	0	61467	2117	5494	5539	5710	NA	72	0	63542	2376	5888	5939	6031	NA	Adipose	172
BLCA	Bladder Urothelial Carcinoma	406	19	68724	2558	5582	6084	5510	3022	381	18	73713	2817	7415	8604	6356	2104	Adrenal_Gland	57
BRCA	Breast Invasive Carcinoma	1094	113	73112	4162	4579	4462	3923	5067	1048	109	71912	3836	4974	5075	4008	2867	Artery	275
CESC	Cervical Squamous Cell Carcinoma	253	3	71651	2762	4275	4670	3950	NA	266	2	72278	3134	3932	4276	4575	NA	Bladder	11
CHOL	Cholangiocarcinoma	36	9	58934	NA	1227	1254	1572	NA	35	9	61979	NA	1173	1145	1602	NA	Brain	418
COAD	Colon Adenocarcinoma	458	41	63965	4649	3534	4042	4050	3911	279	40	65469	3563	3331	4974	3339	2776	Breast	66
DLBC	Diffuse Large B-cell Lymphoma	48	0	56729	NA	NA	1320	1617	NA	41	0	57163	NA	NA	1591	2133	NA	Cells	266
ESCA	Esophageal Carcinoma	180	13	90561	3179	3951	4109	3438	1148	147	11	97054	3420	3690	4216	3322	628	Cervix	10
GBM	Glioblastoma Multiforme	155	5	76357	NA	3198	3239	3524	NA	167	0	68764	NA	3118	3091	3293	NA	Colon	88
HNSC	Head and Neck Squamous Cell Carcinoma	501	43	70602	2336	5951	5990	4248	2997	477	42	73983	2428	5821	6467	4015	2064	Esophagus	249
KICH	Kidney Chromophobe	66	25	71951	NA	NA	2761	2800	4017	64	24	63427	NA	NA	2804	2610	2582	Fallopian_Tube	7
KIRC	Kidney Renal Clear Cell Carcinoma	533	72	73259	3260	16219	17954	12582	6685	381	72	68778	4533	8437	11754	6152	3674	Heart	152
KIRP	Kidney Renal Papillary Cell Carcinoma	290	32	69471	3867	7480	5481	5233	4806	268	32	68438	3934	6953	4784	5191	3204	Kidney	8
LAML	Acute Myeloid Leukemia	178	0	56769	NA	NA	3555	NA	NA									Liver	35
LGG	Lower Grade Glioma	515	0	73973	3520	14343	14102	13333	NA	520	0	59649	3608	11463	11470	11045	NA	Lung	151
LIHC	Liver Hepatocellular Carcinoma	371	50	60832	3892	4674	5620	4826	2610	326	47	76971	5745	6339	8002	7279	2346	Minor_Salivary_Gland	6
LUAD	Lung Adenocarcinoma	514	59	71500	3714	4495	5633	3729	4387	519	59	78077	4235	4365	5607	3871	3224	Muscle	175
LUSC	Lung Squamous Cell Carcinoma	501	49	76177	3800	4319	4021	4535	6665	499	47	81040	3972	4646	4242	4785	4204	Nerve	125
MESO	Mesothelioma	87	0	68112	NA	4508	5602	3558	NA	79	0	62605	NA	4432	5358	3562	NA	Ovary	39
OV	Ovarian Serous Cystadenocarcinoma	420	0	86072	4110	4116	4339	3809	NA	283	0	81536	3658	3826	4068	3620	NA	Pancreas	70
PAAD	Pancreatic Adenocarcinoma	178	4	70691	4398	NA	6237	6958	NA	174	4	75685	4512	NA	6700	7622	NA	Pituitary	24
PCPG	Pheochromocytoma and Paraganglioma	179	2	66039	NA	NA	NA	2937	NA	161	3	63578	NA	NA	NA	3535	NA	Prostate	42
PRAD	Prostate Adenocarcinoma	497	52	67534	6368	NA	NA	8565	2600	474	51	60110	8921	NA	NA	11089	1579	Skin	182
READ	Rectum Adenocarcinoma	166	10	63756	NA	NA	2362	2373	2080	93	10	60966	NA	NA	2387	2835	1452	Small_Intestine	17
SARC	Sarcoma	259	2	71477	3065	4167	4874	3951	NA	236	1	71788	3434	5144	6121	4294	NA	Spleen	36
SKCM	Skin Cutaneous Melanoma	103	1	68902	NA	3656	2631	4174	NA	466	1	74527	NA	4972	5241	3787	NA	Stomach	80
STAD	Stomach Adenocarcinoma	415	37	83646	5330	4719	4618	5568	3876	306	32	86138	4505	4089	3987	4613	2797	Testis	67
TGCT	Testicular Germ Cell Tumors	149	0	71104	2777	NA	NA	2500	NA	142	0	67510	2300	NA	NA	2038	NA	Thyroid	132
THCA	Thyroid Carcinoma	517	71	69739	3235	NA	NA	3399	2779	472	56	59088	3006	NA	NA	3239	1246	Uterus	36
THYM	Thymoma	120	2	69745	NA	NA	NA	2302	NA	94	2	64232	NA	NA	NA	2269	NA	Vagina	34
UCEC	Uterine Corpus Endometrial Carcinoma	545	35	59457	3199	5472	4930	5205	4732	146	21	81312	2510	4421	3454	3712	2634	Whole_Blood	203
UCS	Uterine Carcinosarcoma	57	0	66760	NA	1684	1802	2038	NA	48	0	61194	NA	1616	1846	2094	NA
UVM	Uveal Melanoma	80	0	59097	NA	5502	5482	5195	NA	80	0	63320	NA	6183	6238	5307	NA
Footnote: ASEs: alternative splicing events; SASEs: survival associated alternative splicing events; DASEs: differential alternative splicing events; DFI: disease free interval; DSS:disease specific survival; OS:overall survival; PFI: progression free interval.
